# Supplementary material for: Prevalence and Genetic Diversity of a Microsporidian Parasite in the Black Imported Fire Ant and Its Social Parasitic Ant (Formicidae: Myrmicinae: Solenopsis) in Buenos Aires Province, Argentina
Source: Insects. 2023 Nov 21;14(12):901. doi: 10.3390/insects14120901 (PMC10743500; doi:10.3390/insects14120901)
Supplement: Supplementary file 1 [file insects-14-00901-s001.zip]

Archive with 1 entries (1 files):
- insects-2641158-supplementary.pdf
